# Supplementary material for: Improving Geodetic Monitoring in the Aeolian Archipelago: Performance Assessment of the Salin@net GNSS Network
Source: Sensors (Basel). 2025 Dec 3;25(23):7362. doi: 10.3390/s25237362 (PMC12694197; doi:10.3390/s25237362)
Supplement: Supplementary file 1 [file sensors-25-07362-s001.zip]

Archive with 1 entries (1 files):
- sensors-3982651-supplementary.pdf
